# Supplementary material for: Integrative analysis of TP53 mutations in lung adenocarcinoma for immunotherapies and prognosis
Source: BMC Bioinformatics. 2023 Apr 18;24:155. doi: 10.1186/s12859-023-05268-2 (PMC10114340; doi:10.1186/s12859-023-05268-2)
Supplement: Supplementary file 2 — Additional file 2. ST1. Information of TP53 TOP10 mutation frequency. The top 10 information items of TP53 mutations stored by mutation frequency in TP53 include mutation location, mutation type, codon variation, number of mutation samples, and mutation frequency. [file 12859_2023_5268_MOESM2_ESM.xlsx]

## Sheet: Sheet1
Hugo	Chr	Start	End	Strand	Variant	Variant	Codons	Sample	Frequency
Symbol		Position	Position		Type	Classification		Number
TP53	chr17	7675994	7675994	+	SNP	Splice_Region	acG/acT	7	0.012346
TP53	chr17	7673802	7673802	+	SNP	Missense_Mutation	cGt/cTt	6	0.010582
TP53	chr17	7675139	7675139	+	SNP	Missense_Mutation	cGc/cTc	5	0.008818
TP53	chr17	7674229	7674229	+	SNP	Missense_Mutation	gGc/gTc	5	0.008818
TP53	chr17	7674217	7674217	+	SNP	Missense_Mutation	aGg/aTg	4	0.007055
TP53	chr17	7674894	7674894	+	SNP	Nonsense_Mutation	Cga/Tga	4	0.007055
TP53	chr17	7670699	7670699	+	SNP	Missense_Mutation	cGc/cTc	3	0.005291
TP53	chr17	7676040	7676040	+	SNP	Missense_Mutation	cGt/cTt	3	0.005291
TP53	chr17	7674872	7674872	+	SNP	Missense_Mutation	tAt/tGt	3	0.005291
TP53	chr17	7675137	7675137	+	SNP	Missense_Mutation	Gcc/Ccc	3	0.005291
